# Supplementary material for: Global kinome profiling reveals DYRK1A as critical activator of the human mitochondrial import machinery
Source: Nat Commun. 2021 Jul 13;12:4284. doi: 10.1038/s41467-021-24426-9 (PMC8277783; doi:10.1038/s41467-021-24426-9)
Supplement: Supplementary file 4 — Source Data [file 41467_2021_24426_MOESM4_ESM.zip]

Archive with 7 entries (4 files):
- SourceDataFiles/
- SourceDataFiles/Source Data file_Walter and Marada et al.xlsx
- __MACOSX/
- __MACOSX/SourceDataFiles/
- __MACOSX/SourceDataFiles/._Source Data file_Walter and Marada et al.xlsx
- SourceDataFiles/Source Data file_Walter and Marada et al.pdf
- __MACOSX/SourceDataFiles/._Source Data file_Walter and Marada et al.pdf
