# Supplementary material for: Global kinome profiling reveals DYRK1A as critical activator of the human mitochondrial import machinery
Source: Nat Commun. 2021 Jul 13;12:4284. doi: 10.1038/s41467-021-24426-9 (PMC8277783; doi:10.1038/s41467-021-24426-9)
Supplement: Supplementary file 4 — Source Data [file 41467_2021_24426_MOESM4_ESM.zip › SourceDataFiles/Source Data file_Walter and Marada et al.xlsx]

## Sheet: Figure 2a
Time	DMSO1	DMSO2	DMSO3	DMSO4	DMSO5	DMSO6	INDY1	INDY2	INDY3	INDY4	INDY5	INDY6
1.35304	880.247	897.914	856.089	850.393	791.963	835.102	547.486	739.768	743.893	789.021	789.635	637.195
8.02855	839.876	854.195	809.69	817.453	767.49	807.792	525.604	742.899	706.8	772.919	788.213	608.75
14.7194	836.584	847.03	800.614	806.651	762.555	803.175	518.899	744.638	700.776	755.719	782.767	597.443
21.5184	296.78	317.401	292.905	285.781	279.138	281.527	190.74	306.991	254.359	751.003	280.508	193.692
28.2093	334.571	346.75	321.033	322.437	309.134	316.27	228.245	366.235	310.073	745.488	339.255	196.238
34.8637	385.237	398.729	371.374	373.085	351.756	355.385	276.25	428.957	365.796	752.571	390.565	196.534
41.6583	1296.81	1211.41	1225.68	1191.74	1070.32	1183.13	760.251	1079.02	1024.34	881.53	1072.92	346.408
48.3533	1168.22	1154.06	1080.96	1081	909.995	1052.48	658.333	945.788	883.093	749.152	905.182	250.908
55.0162	1067.51	1101.92	915.421	993.4	823.138	900.705	575.384	811.875	763.978	670.054	766.723	184.196
61.7472	149.561	172.702	148.594	136.921	145.137	136.019	74.5033	158.901	103.794	140.606	114.927	84.8493
68.412	154.413	175.974	155.667	151.776	156.76	151.72	87.2523	165.17	115.587	153.145	130.115	82.7498
75.0197	144.153	159.052	145.82	141.555	145.881	141.251	78.3768	156.812	106.293	138.423	121.213	71.7712

## Sheet: Figure 2c
	Total area	Average size	Elongation
ev	88.408	1.133	1.99203
ev	93.879	1.173	1.95312
ev	81.112	1.053	2.09644
ev	94.188	1.57	1.95312
ev	77.44	1.122	2.48139
ev	160.136	2.86	2.6455
ev	111.789	0.816	1.49477
ev	103.077	1.097	2.34192
ev	147.507	1.366	2.41546
ev	53.036	0.982	2.42131
ev	71.821	1.796	2.14592
ev	83.41	0.765	2.05761
ev	82.903	0.782	2.07039
ev	90.909	0.866	2.03666
ev	150.82	0.701	2.15983
ev	121.507	0.675	1.38889
ev	113.433	1.091	2.20751
ev	58.871	0.745	1.99203
ev	40.361	0.897	1.94175
ev	112.871	0.965	2.25225
ev Indy	19.617	0.311	1.7452
ev Indy	32.254	0.43	2.03252
ev Indy	41.751	0.409	1.53139
ev Indy	33.061	0.429	1.58228
ev Indy	45.389	0.528	1.95695
ev Indy	49.513	0.597	1.41844
ev Indy	23.521	0.341	1.53374
ev Indy	58.309	0.62	1.7331
ev Indy	74.483	0.521	1.63934
ev Indy	37.729	0.496	1.43885
ev Indy	73.177	0.362	1.34953
ev Indy	42.309	0.641	1.44509
ev Indy	56.704	0.561	1.52672
ev Indy	73.283	0.473	1.47493
ev Indy	72.002	0.346	1.25
ev Indy	37.273	0.365	1.39082
ev Indy	27.851	0.353	1.21212
ev Indy	72.015	0.258	1.35135
ev Indy	79.084	0.271	1.33156
ev Indy	77.191	0.305	1.41044
TOM70 WT	45.224	0.52	1.82815
TOM70 WT	51.224	0.625	1.76678
TOM70 WT	45.288	0.612	1.85185
TOM70 WT	124.57	1.198	2.07039
TOM70 WT	76.173	0.754	1.5361
TOM70 WT	53.003	0.438	1.47275
TOM70 WT	111.177	1.39	2.27273
TOM70 WT	106.174	0.94	1.89036
TOM70 WT	36.588	0.871	1.74825
TOM70 WT	54.726	0.511	1.66945
TOM70 WT	58.267	0.577	1.83824
TOM70 WT	102.997	0.851	2.01613
TOM70 WT	139.395	0.711	1.89753
TOM70 WT	46.433	1.29	1.8622
TOM70 WT	118.963	1.383	1.72712
TOM70 WT	103.736	0.81	1.91939
TOM70 WT	94.872	0.654	1.92678
TOM70 WT	168.151	0.871	1.49031
TOM70 WT	102.148	0.786	1.58479
TOM70 WT	113.251	0.792	1.71821
S91A	31.1	0.302	1.49254
S91A	25.963	0.448	1.46628
S91A	46.838	0.455	1.50602
S91A	35.655	0.321	1.41643
S91A	50.987	0.392	1.52672
S91A	21.15	0.661	1.40056
S91A	47.599	0.491	1.82149
S91A	55.842	0.537	1.62338
S91A	36.272	0.459	1.94175
S91A	35.498	0.455	1.75747
S91A	42.056	0.462	1.79211
S91A	35.532	0.304	1.68067
S91A	42.981	0.537	1.54083
S91A	41.87	0.551	1.65837
S91A	67.275	0.391	1.52439
S91A	44.717	0.276	1.43472
S91A	48.402	0.181	1.4556
S91A	43.585	0.231	1.42653
S91A	52.386	0.238	1.43472
S91A	48.296	0.227	1.46843

## Sheet: Figure 3c
	GAPDH	TOMM70	TOMM20	TOMM40
DMSO 1	17.3005	23.3502	20.489	22.0706
DMSO 2	17.2519	23.1427	20.438	21.825
DSMO 3	17.1063	22.8837	20.2798	21.6155
INDY 1	17.0737	22.5304	19.6673	21.5212
INDY 2	17.1358	22.6144	19.7975	21.6319
INDY 3	17.1558	22.6328	19.6523	21.6116

## Sheet: Figure 4h
DYRK1A	TOM22	1	0.066	118571
	background	2	0.066	69325
LP	TOM22	3	0.066	132931
	background	4	0.066	67222
DYRK1A	TOM70	5	0.030	106836
	background	6	0.030	62965
LP	TOM70	7	0.030	98783
	background	8	0.030	74294
DYRK1A	TOM22	1	0.059	71906
	background	2	0.059	15127
LP	TOM22	3	0.059	76557
	background	4	0.059	15642
DYRK1A	TOM70	5	0.038	122995
	background	6	0.038	45898
LP	TOM70	7	0.038	79924
	background	8	0.038	39184
DYRK1A	TOM22	1	0.059	88269
	background	2	0.059	16535
LP	TOM22	3	0.059	121337
	background	4	0.059	17233
DYRK1A	TOM70	5	0.049	108111
	background	6	0.049	80573
LP	TOM70	7	0.049	79350
	background	8	0.049	60490

## Sheet: Figure 5c
LP 10	1	0.541	11759659
	2	0.541	9171509
LP20	3	0.541	13240132
	4	0.541	9240420
LP 45	5	0.541	14001179
	6	0.541	9283884
10	7	0.541	15080988
	8	0.541	10640295
20	9	0.541	17044891
	10	0.541	10272291
45	11	0.541	21515129
	12	0.541	10669915
LP 10	1	0.907	14521076
	2	0.907	11690153
LP20	3	0.907	16368346
	4	0.907	12353169
LP 45	5	0.907	17621566
	6	0.907	13335291
10	7	0.907	18888144
	8	0.907	13199173
20	9	0.907	20380415
	10	0.907	13085389
45	11	0.907	24437194
	12	0.907	12899910
10	1	0.943	21266414
	2	0.943	19321157
20	3	0.943	21196779
	4	0.943	17432610
45	5	0.943	23148107
	6	0.943	18264969
LP 10	7	0.943	18513180
	8	0.943	18011876
LP20	9	0.943	18061969
	10	0.943	17226821
LP 45	11	0.943	15187835
	12	0.943	13897328

## Sheet: Supplemental Fig 2c
DMSO1	DMSO2	DMSO3	INDY1	INDY2	INDY3
50000	50000	50000	50000	50000	50000
295000	270000	275000	205000	180000	225000

## Sheet: Supplemental Fig 2d
	Total area	Average size	Elongation
DMSO ev	88.408	1.133	1.99203
DMSO ev	93.879	1.173	1.95312
DMSO ev	81.112	1.053	2.09644
DMSO ev	94.188	1.57	1.95312
DMSO ev	77.44	1.122	2.48139
DMSO ev	160.136	2.86	2.6455
DMSO ev	111.789	0.816	1.49477
DMSO ev	103.077	1.097	2.34192
DMSO ev	147.507	1.366	2.41546
DMSO ev	53.036	0.982	2.42131
DMSO ev	71.821	1.796	2.14592
DMSO ev	83.41	0.765	2.05761
DMSO ev	82.903	0.782	2.07039
DMSO ev	90.909	0.866	2.03666
DMSO ev	150.82	0.701	2.15983
DMSO ev	121.507	0.675	1.38889
DMSO WT	106.369	0.739	1.97239
DMSO WT	72.019	0.59	1.88679
DMSO WT	103.905	0.98	2.01613
DMSO WT	90.212	0.876	2.63158
DMSO WT	65.01	0.803	2.5641
DMSO WT	217.355	1.439	2.39808
DMSO WT	136.827	1.131	2.71003
DMSO WT	34.941	0.998	2.39808
DMSO WT	126.496	1.346	2.28311
DMSO WT	158.56	1.086	2.1645
DMSO WT	56.062	1.869	2.46305
DMSO WT	75.18	1.03	2.35849
DMSO WT	112.778	0.587	1.84843
DMSO WT	136.172	1.184	2.10526
DMSO WT	57.925	1.158	1.97628
DMSO WT	65.221	0.526	1.66667
DMSO S91A	88.598	1.094	2.06612
DMSO S91A	151.521	0.935	2.04082
DMSO S91A	107.602	1.345	1.84502
DMSO S91A	110.256	1.451	1.79533
DMSO S91A	50.654	0.734	1.82482
DMSO S91A	36.255	0.906	1.94932
DMSO S91A	167.2	1.013	1.89394
DMSO S91A	84.458	1.28	2.77778
DMSO S91A	79.874	1.079	2.04499
DMSO S91A	73.545	0.855	1.82482
DMSO S91A	143.692	1.356	1.90114
DMSO S91A	151.344	1.544	2.08768
DMSO S91A	139.978	0.886	1.72117
DMSO S91A	48.942	0.445	1.73611
DMSO S91A	114.523	1.272	2.19298
DMSO S91A	131.106	1.507	2.12766

## Sheet: Supplemental Fig 3
	ACTB	DYRK1A	DYRK1B	DYRK2	DYRK3	HIPK1	HIPK2	CLK2
DMSO 1	13.6622	27.8993	23.5484	22.0551	23.6274	22.6745	30.2543	21.595
DMSO 2	14.5866	27.6404	23.5533	21.9709	23.2794	22.4663	29.8103	21.9191
DSMO 3	14.5885	27.6333	23.3834	22.0005	23.0647	22.4025	29.6146	21.5396
INDY 1	14.3884	27.5023	22.7974	21.6687	23.0219	22.3439	29.6235	20.533
INDY 2	14.3577	27.5351	22.7835	21.7481	23.0698	22.395	29.5162	20.6502
INDY 3	14.4068	27.4272	22.7974	21.7377	22.7908	22.3742	29.4948	20.5882
